# Supplementary material for: Direct Interaction of ATP7B and LC3B Proteins Suggests a Cooperative Role of Copper Transportation and Autophagy
Source: Cells. 2021 Nov 10;10(11):3118. doi: 10.3390/cells10113118 (PMC8625360; doi:10.3390/cells10113118)
Supplement: Supplementary file 1 [file cells-10-03118-s001.zip]

Archive with 1 entries (1 files):
- cells-1432251-supplementary.pdf
